# Supplementary material for: Machine learning with remote sensing data to locate uncontacted indigenous villages in Amazonia
Source: PeerJ Comput Sci. 2019 Jan 7;5:e170. doi: 10.7717/peerj-cs.170 (PMC7924550; doi:10.7717/peerj-cs.170)
Supplement: Supplemental Information 1 — Each data point is either a contacted or uncontacted indigenous village along with 11 feature variables from remote sensing. [file peerj-cs-05-170-s001.csv]

target	clearedarea	density	elev	distpop	distlights	distriver3	distriver2	distriver1	distriver4	distRiverMin3	distRiverMin4
uncontacted	2.370012	0.3220108	156	134569.3537	117364.8161	116946.1459	401871.33	122495.6189	48321.66607	116946.1459	48321.66607
uncontacted	0.685584	0.327827325	155	125408.3257	100332.1072	135201.774	396418.9879	104903.9364	57339.52622	104903.9364	57339.52622
uncontacted	0.45705	0.8220717	175.5	79132.22781	71565.09515	74654.77862	378131.4657	185438.1016	14385.10922	74654.77862	14385.10922
uncontacted	1.218752	0.3220108	203	39255.38422	31699.18509	35125.11563	415025.1441	217502.7262	19150.81457	35125.11563	19150.81457
uncontacted	1.751956	0.3220108	171	44073.2298	36569.46162	38779.58698	412281.3925	211865.3511	13498.43455	38779.58698	13498.43455
uncontacted	10	0.3220108	192	52287.79259	44760.56942	47009.5931	404694.9994	204875.9425	6891.239654	47009.5931	6891.239654
uncontacted	1.294992	0.1312363	151.5	142230.8419	110779.881	180431.8574	260331.2985	131223.2715	6179.496838	131223.2715	6179.496838
uncontacted	2.28528	0.1312363	136	173868.4377	150588.0798	134644.6838	277688.6073	169202.1043	4791.759567	134644.6838	4791.759567
uncontacted	1.814136	1.100349	272	232398.1143	60157.32044	82010.44134	290479.7347	566563.14	17764.84577	82010.44134	17764.84577
uncontacted	1.12941	0.1995745	354	296766.7855	102750.4967	44305.52397	265070.9057	647332.7359	39704.02096	44305.52397	39704.02096
uncontacted	1.284792	1.100349	322	286167.46	94350.99327	39583.85744	280930.6391	627134.9037	28687.62749	39583.85744	28687.62749
uncontacted	10	1.100349	331	236999.8977	42970.23939	84621.02059	248888.4186	605474.8296	19194.74907	84621.02059	19194.74907
uncontacted	1.204704	1.100349	358	265104.4815	80961.19845	28079.14051	205752.9804	660057.1055	6224.883258	28079.14051	6224.883258
uncontacted	0.602352	1.100349	339	265050.2945	79015.15551	34170.57761	211848.8407	656360.3257	2374.55991	34170.57761	2374.55991
uncontacted	0.534954	0.1045351	148	168773.2094	189759.3653	43572.64596	327572.4504	192183.1352	130557.2821	43572.64596	43572.64596
uncontacted	1.299174	0.1045351	154	168276.7355	194159.7304	47669.59154	328775.8882	197587.3053	129193.0093	47669.59154	47669.59154
uncontacted	2.29266	0.1045351	150	169700.6827	196554.3468	51564.57132	331389.0712	201981.2307	125857.9551	51564.57132	51564.57132
uncontacted	0.38211	0.04483747	148.5	177296.2958	200368.5554	47430.30895	343205.728	216853.164	107549.3514	47430.30895	47430.30895
uncontacted	0.687798	0.04483747	149	175115.8322	203617.1982	50741.79138	340507.8991	213789.0593	110862.4708	50741.79138	50741.79138
uncontacted	4.839912	0.8777084	308	198707.4958	145463.0007	74666.2399	69794.72494	331336.9861	27293.62503	69794.72494	27293.62503
uncontacted	9.295704	0.8777084	333	187973.6927	138578.4681	81155.1313	75293.94932	324063.8281	21319.73725	75293.94932	21319.73725
uncontacted	4.302144	0.8777084	320.5	186520.6809	136157.0774	78004.68289	78102.55	327250.4214	23926.70554	78004.68289	23926.70554
uncontacted	0.076127	0.05590985	265	130504.2662	28692.33457	58896.08516	323723.7001	473782.808	50732.2968	58896.08516	50732.2968
uncontacted	0.228381	0.05015358	335	116121.1998	18069.69029	52432.98265	318602.1029	463616.7307	59623.01061	52432.98265	52432.98265
contacted	NA	6.905564	272	49813.45362	11378.97531	239542.9481	805390.1856	790463.8573	40446.64633	239542.9481	40446.64633
contacted	NA	6.905564	250	45297.50414	6890.327252	235660.162	802443.4179	794964.6228	37294.84014	235660.162	37294.84014
contacted	NA	6.905564	209.5	46589.76822	10536.79675	233312.7985	809764.9529	791206.5236	33246.23937	233312.7985	33246.23937
contacted	NA	6.905564	214	52388.72134	16217.42214	235349.3673	817633.7228	784530.959	34479.27249	235349.3673	34479.27249
contacted	NA	6.905564	222	61435.27353	15929.98875	242833.135	824126.3985	775483.0489	42168.94782	242833.135	42168.94782
contacted	NA	6.905564	204	62872.46712	12680.46971	241798.069	827830.4365	773714.6145	41667.55358	241798.069	41667.55358
contacted	NA	9.239427	225	65431.39671	9401.320914	240779.0741	832965.54	771099.6199	41836.05954	240779.0741	41836.05954
contacted	NA	1.63411675	199	73042.92831	10088.96078	65655.60133	844881.919	684197.8204	76066.48977	65655.60133	65655.60133
contacted	NA	1.6278	136.5	32864.5317	22649.40714	14392.95795	774530.2099	753651.2329	47622.46454	14392.95795	14392.95795
contacted	NA	1.100349	224	202790.4689	29030.67845	73410.30714	416112.3974	459430.5743	5259.387107	73410.30714	5259.387107
contacted	1.058526	2.402366	251	91505.43999	49071.64734	85573.34107	127981.1438	461654.9014	47514.43283	85573.34107	47514.43283
contacted	NA	1.160436	262	149491.0424	73977.25228	107026.1387	422219.8843	655885.1864	25358.91474	107026.1387	25358.91474
contacted	NA	1.160436	195	65414.24855	39039.54458	35668.73014	520517.4783	546072.8839	54924.31966	35668.73014	35668.73014
contacted	0.9072	1.100349	242	210248.6371	17604.66156	95724.19248	393644.8225	451700.7932	26174.78543	95724.19248	26174.78543
contacted	18.71968	2.045671	30	24628.35716	1590.819312	5639.007416	352251.0045	925.9960205	44280.03602	925.9960205	925.9960205
contacted	27.77264	2.045671	66.5	25289.9084	843.0836455	10966.54657	352848.4448	4446.575695	41984.92908	4446.575695	4446.575695
contacted	24.24352	2.045671	56	24610.38965	1692.455697	9711.88437	353113.433	3149.03604	42109.6034	3149.03604	3149.03604
contacted	31.14832	2.045671	61.5	24068.60851	1599.619605	9438.784694	353555.6475	2801.667356	41815.41298	2801.667356	2801.667356
contacted	18.18264	1.529892	54	75426.66537	441.482743	36017.61918	382014.783	1262.241095	70494.41035	1262.241095	1262.241095
contacted	21.17472	1.529892	57	75705.22992	717.2838954	36449.89297	382412.6935	759.5168275	70057.04884	759.5168275	759.5168275
contacted	10.89424	1.529892	55	75309.14765	1525.368992	35357.7223	381476.8579	2500.536732	71819.44819	2500.536732	2500.536732
contacted	13.426	1.529892	64	78010.87991	2445.571314	40277.98392	385818.9063	3953.212751	65797.78186	3953.212751	3953.212751
contacted	17.03184	1.529892	70	80407.00663	4964.615636	42895.87483	388417.4003	2338.278193	64577.86034	2338.278193	2338.278193
contacted	15.11384	1.529892	55	75575.98081	983.1144904	35887.93462	381955.4344	1760.704135	71117.10871	1760.704135	1760.704135
contacted	7.2884	1.529892	102	104294.957	12089.58672	53227.0506	397825.788	5303.364487	101148.5705	5303.364487	5303.364487
contacted	25.85464	1.529892	71	92826.6768	1491.243345	45329.1914	391165.9739	1630.553534	90550.81522	1630.553534	1630.553534
contacted	15.65088	1.529892	87	83648.62605	1712.600219	40212.33735	385639.2594	4407.605474	82056.50707	4407.605474	4407.605474
contacted	0.92064	1.529892	54	78327.60243	1471.112452	32097.87485	377626.8613	11701.42685	88185.08749	11701.42685	11701.42685
contacted	18.10592	1.529892	57.5	72945.6325	2392.432821	26449.24886	371829.2735	17505.08072	89458.87674	17505.08072	17505.08072
contacted	2.233	2.014273	11	107237.3734	11481.79388	3829.258236	650328.259	1910.037063	65787.86464	1910.037063	1910.037063
contacted	2.233	2.33940075	11	106842.6915	11135.3586	3615.533687	650495.5803	2086.200152	66179.17956	2086.200152	2086.200152
contacted	NA	2.2178845	11	104598.8354	9478.903641	2843.506992	651728.0293	2488.111663	68422.94961	2488.111663	2488.111663
contacted	NA	0.1312363	123	112039.5087	88417.1344	211778.9965	251169.2697	106118.5577	23157.44667	106118.5577	23157.44667
contacted	NA	0.1312363	187	124849.8246	93826.43032	119739.1869	151175.3673	361796.6209	13561.79941	119739.1869	13561.79941
contacted	NA	0.1312363	190	128658.6072	102960.8096	113278.2306	154605.5487	345694.1169	9296.542332	113278.2306	9296.542332
contacted	1.9877	0.232634975	82	71967.26102	43924.41307	210370.9758	231314.5346	53839.37263	118.928609	53839.37263	118.928609
contacted	6.931925	0.1889827	96	106506.8708	67030.92503	223174.3729	195185.1441	68456.32889	1968.802097	68456.32889	1968.802097
contacted	14.092375	0.1312363	116	119608.2529	80121.75302	220610.1028	188313.2887	81046.58654	9907.389938	81046.58654	9907.389938
contacted	7.388975	0.1312363	103	137200.4228	98454.59021	223293.1882	184539.9467	100340.7017	23530.78801	100340.7017	23530.78801
contacted	3.3517	0.1312363	107	156741.2011	118902.6018	218468.4814	183028.4076	121458.1525	40186.45776	121458.1525	40186.45776
contacted	16.301664	0.1312363	117.5	182411.5224	140443.5462	209466.3761	173649.3098	142918.0763	53027.81989	142918.0763	53027.81989
contacted	5.941728	0.1312363	120	212840.5137	168681.8853	199384.4107	170063.5899	169649.6206	58494.58559	169649.6206	58494.58559
contacted	4.18968	0.1312363	118	196902.1536	179575.8868	187348.2619	172076.0954	202462.8444	63423.78508	172076.0954	63423.78508
contacted	3.275568	0.131541	116.5	118526.9187	105793.4878	204785.0162	98508.87743	202107.5869	2926.77849	98508.87743	2926.77849
contacted	13.1307	0.144161075	133	123746.699	111266.3465	187932.9036	116090.9743	244968.5907	535.7873196	116090.9743	535.7873196
contacted	26.7168	0.1356229	135	127130.6002	114874.4077	180721.0555	121294.2043	253223.9534	2739.166241	121294.2043	2739.166241
contacted	2.89465	0.1312363	131	216670.7947	151886.5387	154420.8555	198275.3257	226757.9897	63465.76409	154420.8555	63465.76409
contacted	3.884925	0.1312363	118	213099.001	142988.8657	146926.095	200745.4227	238148.0673	64501.47337	146926.095	64501.47337
contacted	6.85575	0.1312363	119.5	212063.4886	142193.1303	146266.9269	201000.6454	239190.8673	64491.64683	146266.9269	64491.64683
contacted	3.199224	0.1312363	156	125911.7035	109583.9855	89907.84923	190962.4724	333835.6016	52516.1581	89907.84923	52516.1581
contacted	10.852842	0.1312363	159	111725.2972	95126.17357	79188.25472	194287.6889	349226.4363	51502.28117	79188.25472	51502.28117
contacted	9.183174	0.1312363	182	109090.3326	51141.75649	39331.17793	260330.9003	345530.2297	5181.485452	39331.17793	5181.485452
contacted	8.044764	0.1312363	173	106864.7062	53620.01369	38794.82502	257987.2018	347212.2419	6338.877143	38794.82502	6338.877143
contacted	13.129662	0.1312363	172	106079.2642	55204.20838	39085.4632	256468.7709	347689.4698	7333.220971	39085.4632	7333.220971
contacted	4.705428	0.1312363	179.5	104725.2243	55960.54616	38411.20587	255867.9062	348915.9091	7108.959717	38411.20587	7108.959717
contacted	4.250064	0.1312363	176	102016.7432	57734.60723	37317.93587	254512.2608	351357.9366	6856.033707	37317.93587	6856.033707
contacted	4.629534	0.1312363	184	98763.86713	58450.90356	35116.05209	254510.4294	354563.2754	6076.226001	35116.05209	6076.226001
contacted	8.576022	0.1312363	193	97005.38863	58236.71828	33473.51216	255218.4339	356406.8112	5687.743885	33473.51216	5687.743885
contacted	22.7682	0.1312363	193	95007.93034	59182.19014	32545.3961	254878.5294	358315.3697	6930.872939	32545.3961	6930.872939
contacted	5.995626	0.1312363	197.5	92217.35275	60011.54071	30917.84555	255042.3174	361080.813	8745.90819	30917.84555	8745.90819
contacted	6.982248	0.1312363	164	141910.7158	47929.99182	52045.23627	275586.0792	317263.647	3095.155505	52045.23627	3095.155505
contacted	10.740252	0.1312363	143	173772.764	71416.8001	69336.0893	272969.8479	286648.3541	5576.242826	69336.0893	5576.242826
contacted	11.8833	0.1312363	128.5	197238.5046	137688.3759	113997.0582	258031.7104	216946.1882	4385.078188	113997.0582	4385.078188
contacted	14.701968	0.1312363	106	188485.8958	159027.3107	143564.4324	254275.3414	176882.9088	12407.63239	143564.4324	12407.63239
contacted	2.52285	0.1867335	91	33264.51263	27296.68202	176193.4237	267584.6395	28565.73729	3307.022107	28565.73729	3307.022107
contacted	3.89895	0.17572295	89	33532.30153	28094.49351	175135.7652	272825.7165	29115.8994	2145.034272	29115.8994	2145.034272
contacted	7.1863	0.2818133	80	25068.59358	19888.61415	166851.7454	275420.4045	20691.29007	120.8986144	20691.29007	120.8986144
contacted	5.1986	0.1772272	78	28311.73305	22614.73126	162407.3849	287319.3339	24859.47724	2565.901905	24859.47724	2565.901905
contacted	2.9051	0.164713	81	28054.27411	21722.35143	157815.4633	292363.2386	23776.94699	454.7532693	23776.94699	454.7532693
contacted	2.5993	0.183093075	102	39270.26591	8733.689651	167556.2012	303839.8997	28986.56991	3630.677363	28986.56991	3630.677363
contacted	2.1329	1.36083945	83	60439.25914	26891.80635	202321.9028	313130.9783	41774.98649	8272.675576	41774.98649	8272.675576
contacted	1.070328	0.8824175	89	68067.52915	38937.80233	203030.0096	322645.665	49128.18831	18665.04613	49128.18831	18665.04613
contacted	9.29335	1.42961485	119	112428.3075	105121.3373	85803.58102	338029.2889	190010.0626	30404.14942	85803.58102	30404.14942
contacted	6.779575	1.08483415	117	111985.5368	104645.6958	84442.70348	338294.5239	192008.5398	28967.18989	84442.70348	28967.18989
contacted	1.294975	1.871339	124	104701.6903	97262.17879	74571.50757	345343.4508	201169.2961	19079.82153	74571.50757	19079.82153
contacted	3.50405	0.8282886	131	99877.18102	92402.91934	68849.85385	350259.2892	205486.8771	13362.21669	68849.85385	13362.21669
contacted	2.580532	0.75473385	133	96042.91344	88524.73142	62873.49885	354477.3857	211328.8776	7447.827224	62873.49885	7447.827224
contacted	9.714944	1.355702	135	93450.06944	85905.37792	56715.49659	358052.2082	218359.0001	1489.927874	56715.49659	1489.927874
contacted	4.18946	0.9553971	139.5	94804.98354	87265.63832	54456.65636	357794.7351	222809.8832	1034.732438	54456.65636	1034.732438
contacted	7.23634	1.077982	150.5	104945.4597	97625.86702	42412.61554	355977.1935	242455.006	10946.03601	42412.61554	10946.03601
contacted	7.072408	0.19639	107	261974.037	241971.2296	156089.9932	96921.76073	179819.9493	99740.84978	96921.76073	96921.76073
contacted	23.754066	0.19639	120	257822.3324	211624.5717	117831.6499	57603.80748	208929.0235	85877.50535	57603.80748	57603.80748
contacted	144.52312	0.19639	111	271354.7728	229845.2273	119417.2597	59727.65637	212339.3911	74212.24363	59727.65637	59727.65637
contacted	140.525672	0.19639	118	269788.1766	236763.6756	110073.4117	51736.06349	224295.207	61275.30645	51736.06349	51736.06349
contacted	48.968738	0.19639	156	248104.7322	216733.3619	97866.57432	37560.91214	229540.4702	69121.495	37560.91214	37560.91214
contacted	50.121848	0.19639	140	239780.0742	200835.3883	103478.1778	43217.76962	222330.6873	85004.82455	43217.76962	43217.76962
contacted	65.419774	0.19639	140	238691.1642	200572.225	102253.2008	41929.35667	223558.8423	84600.3109	41929.35667	41929.35667
contacted	4.919936	0.19639	118.5	268369.0558	243227.8834	118692.9065	61055.64604	217815.6473	64101.32472	61055.64604	61055.64604
contacted	201.333006	0.19639	125.5	267766.8431	236486.5064	107222.2333	49006.10938	227102.9362	59183.64314	49006.10938	49006.10938
contacted	197.719928	0.19639	144	262206.5865	235548.2487	99608.99882	41711.40218	234285.179	54259.37311	41711.40218	41711.40218
contacted	196.336196	0.19639	132	261237.2572	233119.0541	100533.9814	42014.86399	232287.261	56963.90671	42014.86399	42014.86399
contacted	17.5835	5.97806225	73	47641.12587	18294.77724	149001.511	387976.3646	8511.281393	55165.56936	8511.281393	8511.281393
contacted	17.65995	2.615551	75.5	22268.05686	1315.476479	164764.1442	344841.1801	1484.323256	12737.70041	1484.323256	1484.323256
contacted	9.86205	2.615551	67	22021.50178	1723.834386	164777.0075	344013.3527	1254.238389	11938.46386	1254.238389	1254.238389
contacted	25.15205	2.615551	82	22676.70921	1304.682697	164850.2879	345785.7322	1795.395513	13690.60246	1795.395513	1795.395513
contacted	13.761	2.615551	103	24730.72586	7649.834794	163652.2213	352552.5003	3364.612176	20002.89672	3364.612176	3364.612176
contacted	17.35415	2.615551	82	22941.48339	1879.462456	164797.0145	346633.6014	2002.986055	14498.1048	2002.986055	2002.986055
contacted	15.9016	2.615551	103	24957.20416	8232.705783	163530.0934	353132.5327	3559.495385	20550.67345	3559.495385	3559.495385
contacted	19.2654	2.615551	82	23176.35481	1683.889855	165069.15	346562.5174	2251.885769	14529.34468	2251.885769	2251.885769
contacted	12.76715	2.615551	95	23911.14709	4541.669925	164513.6026	349496.573	2770.136772	17212.55048	2770.136772	2770.136772
contacted	11.54395	2.615551	87	23238.34407	2712.252777	164708.4994	347581.8345	2204.166705	15394.86035	2204.166705	2204.166705
contacted	10.62655	2.615551	95	23821.33477	4189.809198	164594.5641	349145.784	2716.351993	16892.59709	2716.351993	2716.351993
contacted	11.23815	2.615551	95	24185.11678	5145.019793	164483.6635	350119.8271	3011.519897	17817.11302	3011.519897	3011.519897
contacted	12.92005	3.3792125	82	46396.98915	20047.20975	149928.9622	386516.4035	8665.852102	53583.02165	8665.852102	8665.852102
contacted	19.34185	2.59161675	67	20011.66235	1201.813395	163842.6424	338070.8171	1086.272089	5787.954263	1086.272089	1086.272089
contacted	15.1371	2.615551	96	41727.11446	28107.83592	154708.9422	380282.5628	7773.522736	46951.54849	7773.522736	7773.522736
contacted	9.7856	2.615551	87.5	39406.79831	25422.45887	157060.2932	376801.4782	7884.362853	43437.97214	7884.362853	7884.362853
contacted	23.77595	3.7279495	91.5	34248.07773	19974.11709	159018.7511	369876.9883	6878.915629	36600.7369	6878.915629	6878.915629
contacted	5.3515	4.596041	83	31532.81215	17253.00444	157954.3109	367336.5608	5186.290171	34005.12498	5186.290171	5186.290171
contacted	11.54395	5.297993	80	30552.45731	16281.81698	158468.2636	365838.5894	5348.721249	32534.46725	5348.721249	5348.721249
contacted	10.283625	1.65292185	138	111765.3868	104503.7656	87471.54741	339265.8403	186168.7177	31530.31716	87471.54741	31530.31716
contacted	10.47365	2.615551	68.5	20625.9042	893.5024711	164299.1085	339777.6207	1118.335717	7643.190413	1118.335717	1118.335717
contacted	13.22585	2.427248	66	14842.57171	2737.403518	158667.7091	338256.7166	2950.998725	4945.369402	2950.998725	2950.998725
contacted	1.294975	1.413773	123	103832.06	96391.58619	73782.94702	346215.9939	201509.9197	18282.05592	73782.94702	18282.05592
contacted	3.04688	1.918798	150	103536.7829	96199.62448	43111.31763	356717.5398	241354.863	10356.16991	43111.31763	10356.16991
contacted	16.74255	2.5676825	69	17123.73991	1668.965562	160948.1011	336597.2127	1770.833295	3460.035276	1770.833295	1770.833295
contacted	39.4482	2.59161675	67	20621.23348	751.7599244	164444.6555	338183.8654	1647.424373	6230.654827	1647.424373	1647.424373
contacted	22.24695	2.615551	67	20490.12748	368.2384933	164275.2902	338724.1507	1323.732313	6635.152853	1323.732313	1323.732313
contacted	0.685575	1.413773	131	101817.7775	94375.69857	71992.73941	348236.7702	202260.5916	16494.46967	71992.73941	16494.46967
contacted	47.0932	2.615551	75	20935.09599	904.1421991	164768.9337	337990.3322	1989.253495	6255.103991	1989.253495	1989.253495
contacted	13.426875	0.6370224	27.5	96098.44509	4005.146335	9471.770705	677716.4439	21796.80901	81294.34114	9471.770705	9471.770705
contacted	9.744075	0.6370224	32	95600.15411	4282.313213	10058.70939	678321.2606	21628.47083	81187.13407	10058.70939	10058.70939
contacted	NA	1.35609	49	93664.06863	83989.52995	15383.60616	636493.4341	78069.45581	44101.67027	15383.60616	15383.60616
contacted	NA	0.6370224	49	94184.82445	84887.29651	12865.76396	637432.5533	80498.12585	46588.38458	12865.76396	12865.76396
contacted	NA	0.6370224	50	96881.48871	87679.03809	10185.72394	640230.9049	83188.92418	46352.62995	10185.72394	10185.72394
contacted	9.821184	0.6370224	31.5	114135.7318	94497.52454	1630.901231	656442.2508	92057.3791	35680.26953	1630.901231	1630.901231
contacted	0.690552	1.321048	14	122354.0681	58153.53291	6720.181479	651218.8793	50727.77053	7974.16817	6720.181479	6720.181479
contacted	3.913128	0.4554876	50	84425.41571	74002.7042	20844.84022	625624.2849	80101.60634	85171.02833	20844.84022	20844.84022
contacted	19.11924	1.400922	102.5	142573.8131	1288.875392	243.0302082	728469.5985	552994.8734	100425.3579	243.0302082	243.0302082
contacted	4.98732	0.6440068	36.5	136467.2632	61920.5142	49092.24293	807511.5105	112540.0093	565.3339571	49092.24293	565.3339571
contacted	7.058976	0.6440068	29	136145.2281	60857.32617	51205.40377	801958.6921	109972.2001	1943.741743	51205.40377	1943.741743
contacted	41.509848	0.6440068	20	138455.2803	65686.39462	35097.70943	806425.2912	120243.368	1141.372603	35097.70943	1141.372603
contacted	12.429936	0.6440068	28.5	142498.4551	60898.7123	37681.22441	812258.4761	121787.538	564.1228366	37681.22441	564.1228366
contacted	2.608752	0.6440068	32	139888.3108	66265.00941	29567.23392	798809.5853	121348.1022	220.8746503	29567.23392	220.8746503
contacted	9.097074	0.31221275	78	225086.4499	54090.63363	35945.84101	719852.5815	293474.5978	39932.48371	35945.84101	35945.84101
contacted	13.475	4.24462125	35	47583.71623	11272.09193	107502.788	748327.491	36744.36257	72627.42952	36744.36257	36744.36257
contacted	9.9736	4.503819	36	54152.25047	30381.01081	89695.77909	762095.9225	30291.35203	45797.93136	30291.35203	30291.35203
contacted	16.188975	1.153298	52	30992.19575	16996.11714	128545.9753	514017.5239	622.9004426	63317.2634	622.9004426	622.9004426
contacted	13.025412	1.639365	137.75	48566.8023	40400.35451	8643.198984	488702.7841	257785.314	41411.57664	8643.198984	8643.198984
contacted	5.408212	1.639365	141	31899.75951	23747.50599	7928.857009	475555.459	255552.6716	24864.84493	7928.857009	7928.857009
contacted	13.481559	1.639365	153	47530.57105	39268.22387	39975.61404	493777.8188	297236.3268	16922.04495	39975.61404	16922.04495
contacted	7.769034	1.639365	152.5	57146.63021	43615.58984	49727.16141	501789.0432	307029.2986	23131.70592	49727.16141	23131.70592
contacted	NA	1.639365	163	55874.63017	33956.93967	37181.57532	458681.5538	300431.6053	10623.66788	37181.57532	10623.66788
contacted	2.208843	1.639365	178	74584.6448	23857.35171	50743.32581	461765.6442	318144.7433	4985.054023	50743.32581	4985.054023
contacted	9.216812	1.55638075	157	18005.09651	11211.09398	6970.80657	434709.017	250099.7431	26143.94938	6970.80657	6970.80657
contacted	1.447173	1.639365	149	52381.80519	35154.71601	35670.74569	459513.5165	298152.6182	10889.14454	35670.74569	10889.14454
contacted	35.189154	1.639365	156	47507.52212	38366.9391	31699.83253	459220.9631	294241.8451	13385.71592	31699.83253	13385.71592
contacted	0.533169	1.639365	189	68869.1541	32319.19853	41299.20215	454320.9	309440.6694	13209.85701	41299.20215	13209.85701
contacted	10.130211	1.639365	151	64531.7427	28213.22636	42977.4614	460361.0176	308602.5652	9324.909029	42977.4614	9324.909029
contacted	8.651916	1.639365	147.5	46718.41966	38404.9942	14719.46755	437639.3831	279854.282	33307.91805	14719.46755	14719.46755
contacted	5.160792	1.639365	148.5	49027.75485	40725.74092	14096.48025	436585.5453	280879.5322	33694.8206	14096.48025	14096.48025
contacted	8.72781	1.639365	150.5	51625.68184	43467.45772	9630.708961	431343.0975	278628.023	38541.0958	9630.708961	9630.708961
contacted	11.00463	1.639365	152	53015.19071	44855.90485	9970.89515	430907.8634	279418.9679	38743.55373	9970.89515	9970.89515
contacted	10.169796	1.639365	158	59326.79913	51119.49657	14175.15312	430343.9088	284221.055	38906.97111	14175.15312	14175.15312
contacted	2.808078	1.639365	137	80273.05341	72617.27964	5507.695055	406814.0586	283158.5649	60713.6782	5507.695055	5507.695055
contacted	7.892976	1.639365	144	80291.52084	72549.00493	7452.172376	408413.8712	284931.9991	58826.79	7452.172376	7452.172376
contacted	9.259068	1.639365	144	80855.34389	73080.65297	8380.113215	408705.4453	285896.0652	58306.43644	8380.113215	8380.113215
contacted	4.401852	1.639365	153	80339.47589	72504.4868	9682.395696	410269.438	286945.6422	56668.84154	9682.395696	9682.395696
contacted	11.915358	1.639365	154	80631.80259	72703.19554	12233.09106	412189.6658	289263.5735	54360.2834	12233.09106	12233.09106
contacted	0.837837	1.460601	153.5	101689.1891	81009.35011	22495.27832	404995.5793	306264.4493	59593.42743	22495.27832	22495.27832
contacted	0.531258	1.639365	142	77215.75937	70241.66103	4314.51773	399623.3145	270302.359	52727.70898	4314.51773	4314.51773
contacted	15.1788	1.639365	138	59447.80906	52524.29473	1390.009355	410520.25	264382.8679	54930.39305	1390.009355	1390.009355
contacted	NA	1.569934	145	55674.30733	46507.34106	20865.31729	502048.4553	274315.0103	47078.39798	20865.31729	20865.31729
contacted	7.816464	1.419241	163	86318.64173	1537.461444	75282.66065	486388.3365	339024.1824	18193.10538	75282.66065	18193.10538
contacted	6.981696	1.419241	159	83697.51424	1568.734268	72592.44734	486851.8567	336340.0465	19904.64294	72592.44734	19904.64294
contacted	7.361136	1.419241	159	83214.51006	1371.485304	72118.43749	487061.3288	335861.8559	20313.10058	72118.43749	20313.10058
contacted	1.8972	1.419241	155	81165.3462	1991.31109	70091.51563	487858.9361	333820.2084	22024.90299	70091.51563	22024.90299
contacted	1.8972	1.419241	153.5	81122.55796	2050.221922	70029.92484	487772.0122	333763.3013	22000.29544	70029.92484	22000.29544
contacted	12.597408	1.419241	156	77420.6313	5072.225035	66878.74842	491788.8025	330392.1461	24151.93043	66878.74842	24151.93043
contacted	5.160384	1.419899	150	72551.59319	10286.58297	62638.87542	495824.4429	325755.8198	21838.9476	62638.87542	21838.9476
contacted	34.756704	1.419241	174	140543.3147	45727.8619	95942.89786	410590.262	374871.8617	51548.15937	95942.89786	51548.15937
contacted	17.530128	1.419241	164	133560.116	51177.92882	92952.11352	417925.2054	369808.2348	44061.62985	92952.11352	44061.62985
contacted	3.452085	1.257458	54	81860.21684	2835.323707	92214.1264	257879.8417	1883.015793	20710.03275	1883.015793	1883.015793
contacted	8.131578	1.923982	49	82782.96172	3686.798157	91105.30564	257214.6854	630.206631	19918.82788	630.206631	630.206631
contacted	1.227408	1.810191225	42	66051.46108	5892.306923	80663.4488	255053.7184	7919.657144	36555.15655	7919.657144	7919.657144
contacted	2.13248	0.9790639	89.5	119041.1715	50301.15831	86743.95247	963501.2742	416944.8011	78610.64035	86743.95247	78610.64035
contacted	NA	0.9874777	93	104639.9693	61771.19768	76112.97303	949354.3576	403540.8362	74298.31414	76112.97303	74298.31414
contacted	9.031386	1.082879	181	153543.7764	50251.2383	15246.53264	361374.7764	325277.5463	88960.7489	15246.53264	15246.53264
contacted	9.183174	1.082879	159	138248.9949	64359.18985	14125.1762	367250.0143	312356.7143	79383.08807	14125.1762	14125.1762
contacted	2.580396	1.082879	152	103430.3196	96138.38223	361.768213	384373.8286	286542.1842	57429.86249	361.768213	361.768213
contacted	1.13841	1.082879	151.5	107468.7816	94823.96357	5643.601324	384781.0653	292559.0119	62761.31666	5643.601324	5643.601324
contacted	48.19269	1.082879	149	101626.0794	94102.70829	4783.894204	389880.1794	290806.7348	63011.85098	4783.894204	4783.894204
contacted	22.7682	1.0828955	139	100297.7895	92784.77989	4872.073111	390601.5258	289902.3742	62481.6201	4872.073111	4872.073111
contacted	6.602778	1.082879	164	148551.1449	54462.98909	13269.92893	362533.0316	320009.4293	87386.13989	13269.92893	13269.92893
contacted	9.10728	1.217979	149	101555.7928	83300.16471	19773.70011	402469.5199	303809.5963	61964.54499	19773.70011	19773.70011
contacted	6.602778	1.082879	142	97575.80389	90168.21172	3055.387333	390622.048	286266.256	59431.9533	3055.387333	3055.387333
contacted	1.3761	0.644050175	96	236500.3829	55838.16116	4020.973837	615954.8295	277349.6025	76805.91209	4020.973837	4020.973837
contacted	6.116	0.3310209	127	242948.1706	58485.02535	14663.23995	626775.5674	288684.847	70589.53118	14663.23995	14663.23995
contacted	NA	0.3310209	96	235046.4367	51740.08417	7449.308241	618980.493	283279.31	78265.70107	7449.308241	7449.308241
contacted	NA	0.3310209	135	220413.0634	31995.94905	33145.89876	628318.0167	312738.1473	50579.81047	33145.89876	33145.89876
contacted	15.767604	0.3310209	117	223702.013	34393.02249	21375.65998	623590.0629	301199.8729	63098.90477	21375.65998	21375.65998
contacted	11.730488	0.3310209	100	215842.9431	26207.55424	22717.4574	619522.8917	302162.4389	60564.87388	22717.4574	22717.4574
contacted	0.84095	0.3310209	100	224347.1672	36498.47362	16345.77977	620258.0985	295024.7359	69743.18295	16345.77977	16345.77977
contacted	16.681668	0.3310209	123	209292.5177	21757.71626	23573.39953	619114.1652	307573.749	51117.34708	23573.39953	23573.39953
contacted	1.14675	0.3310209	93	236614.5922	53248.87413	8295.648012	620181.8464	283800.1016	76692.46268	8295.648012	8295.648012
contacted	9.20316	0.1837533	76	108338.5561	60256.02957	12708.71833	134611.9502	94382.05159	41495.10694	12708.71833	12708.71833
contacted	6.825677	0.1837533	54	106718.5432	60009.70058	11074.00186	136146.8175	92848.49837	43121.29369	11074.00186	11074.00186
contacted	17.332618	0.1837533	57	124703.5348	16003.90599	12298.66231	155325.9169	86179.65743	42065.27841	12298.66231	12298.66231
contacted	6.212133	0.1837533	58	121881.7764	10108.56346	7354.853068	161360.0822	81040.81043	48005.72856	7354.853068	7354.853068
contacted	11.15586	0.1771437	89	251072.9939	152595.9578	3971.339956	281619.0077	237988.5245	2504.792824	3971.339956	2504.792824
contacted	7.441161	0.337867	64	53105.34308	28171.81153	8243.889455	284888.8188	32254.43462	123462.4375	8243.889455	8243.889455
contacted	3.452085	0.337867	64	54651.22695	29147.64646	9139.501825	286231.3214	33062.02245	121898.829	9139.501825	9139.501825
contacted	1.380834	0.337867	67	50259.52937	22733.84984	8209.337444	280197.2907	26651.73869	126227.3953	8209.337444	8209.337444
contacted	NA	0.337867	53	46845.35839	23679.87054	3176.385497	278895.4327	28338.8265	127788.8831	3176.385497	3176.385497
contacted	NA	0.337867	53	46778.59123	23683.99034	3093.671357	278855.8539	28353.32084	127706.1367	3093.671357	3093.671357
contacted	0.997269	0.337867	51	43281.92367	9513.01969	4264.446384	267947.1966	13359.53946	128125.284	4264.446384	4264.446384
contacted	NA	0.96497985	50	86009.19288	767.2744594	86085.37392	261082.1446	95.77212151	11454.66722	95.77212151	95.77212151
contacted	6.367179	0.395427025	53	82573.36399	5596.356704	92056.15286	267344.5701	3347.160465	8033.285194	3347.160465	3347.160465
contacted	16.87686	0.3220108	64.5	95994.01829	10261.17367	99348.04167	275070.0218	11904.45996	13592.21976	11904.45996	11904.45996
contacted	12.811071	0.3220108	60.5	87642.08559	3598.006784	90917.28666	273152.6774	12576.04768	20636.48923	12576.04768	12576.04768
contacted	43.879836	0.3220108	46	82864.68206	16736.9345	111182.7051	288056.9626	20296.97258	6491.785044	20296.97258	6491.785044
contacted	29.994783	0.3220108	46	82040.04325	15082.03977	110874.2954	286384.0723	18850.58351	5186.072207	18850.58351	5186.072207
contacted	34.290711	0.3220108	53	81528.50902	15633.18048	110267.5798	286917.079	19458.0719	4825.394586	19458.0719	4825.394586
contacted	2.685375	0.3220108	68.5	136938.3352	103404.8179	107153.0079	425923.7217	87844.8272	30706.56076	87844.8272	30706.56076
contacted	3.74556	0.3220108	55	85443.11496	34914.03478	108415.447	306095.3563	38139.91441	18548.99974	38139.91441	18548.99974
contacted	11.43128	0.3220108	62.5	86754.11054	55408.1671	102690.1303	326925.2707	58969.07702	19582.39359	58969.07702	19582.39359
contacted	7.79688	0.3220108	66	88667.09002	33761.96725	106927.6089	304378.2029	36628.34153	20722.26857	36628.34153	20722.26857
contacted	17.9773	0.3220108	121	95163.15027	87152.05762	72974.72002	429842.0083	167676.1828	18741.99372	72974.72002	18741.99372
contacted	4.72285	0.3220108	132	96104.3151	87995.34495	72816.06341	433320.7988	168943.6375	16588.699	72816.06341	16588.699
contacted	1.904	0.4225961	91	140682.4104	45341.75516	52363.82984	836313.976	381846.5202	35588.38167	52363.82984	35588.38167
contacted	NA	0.4225961	89	135096.7549	48236.40311	57073.40772	838491.7045	378440.3222	0	57073.40772	0
contacted	7.72044	0.4225961	88	169465.5635	15293.8959	22552.92533	805848.6401	357255.8207	19870.76835	22552.92533	19870.76835
contacted	NA	0.4225961	76	205336.7258	38367.09277	598.1931282	790298.6315	373991.3219	28022.21303	598.1931282	598.1931282
contacted	1.37592	0.4225961	71	209854.575	49505.40368	407.774959	792639.1706	382686.9788	37476.05228	407.774959	407.774959
contacted	1.60524	0.4225961	72.5	207783.5617	50577.15403	2476.619916	795517.7296	385110.7646	35257.62524	2476.619916	2476.619916
contacted	30.54016	0.4225961	89	203412.3615	51481.21658	6796.426822	800578.5109	388620.622	30670.02119	6796.426822	6796.426822
contacted	27.87456	0.4225961	82	203866.5066	56792.21008	6821.209639	803832.4286	394014.7765	29769.66663	6821.209639	6821.209639
contacted	6.8544	0.4225961	76	213145.247	61939.54148	120.8426002	797917.0544	394014.4434	38287.72134	120.8426002	120.8426002
contacted	6.398028	0.4225961	61	195260.7897	9607.647755	4062.81079	785727.0558	352533.0144	321.3372726	4062.81079	321.3372726
contacted	2.742012	0.4225961	76	216557.2728	23945.86096	12946.48385	767786.5551	346268.1194	21954.44129	12946.48385	12946.48385
contacted	6.017193	0.4225961	83.5	221988.6645	32115.29624	12658.93437	765825.6991	350059.1392	28685.47028	12658.93437	12658.93437
contacted	4.874688	0.4225961	93	219000.1259	43694.61579	11689.8657	778099.0949	368724.3456	35584.91616	11689.8657	11689.8657
contacted	14.547897	0.4182697	105	230236.8164	54571.31203	22046.84577	771531.2692	370483.8798	47200.5106	22046.84577	22046.84577
contacted	13.176891	0.4225961	92	222767.9813	58287.84002	12113.6706	784250.1221	382816.0154	49096.8281	12113.6706	12113.6706
contacted	2.21676	0.4225961	98	235223.9541	78680.61081	19807.48828	785814.22	397289.6542	59398.18951	19807.48828	19807.48828
contacted	20.106674	0.47058765	156.5	112791.0576	30418.4209	41681.73211	724800.2006	597705.758	55665.30754	41681.73211	41681.73211
contacted	7.53984	0.4119222	121	236625.1318	21558.20996	22985.63178	804879.1676	509409.9994	29309.81506	22985.63178	22985.63178
contacted	4.9504	0.4225961	118.5	246175.6471	45931.95842	17714.27755	823888.2171	497526.2587	61101.03954	17714.27755	17714.27755
contacted	NA	0.4225961	105.75	208171.8019	80680.76197	45218.3792	851676.6458	501169.8809	67350.69877	45218.3792	45218.3792
contacted	7.46368	0.4225961	97	224787.9566	95049.62975	10589.73953	823652.815	465423.4329	63112.06599	10589.73953	10589.73953
contacted	15.46048	0.4225961	85	201171.3269	118909.1471	21510.97333	839208.0897	454105.6521	30945.77603	21510.97333	21510.97333
contacted	11.11936	0.4225961	89	200101.4247	122928.9707	24166.50972	840816.7468	457637.736	30946.71705	24166.50972	24166.50972
contacted	NA	0.4225961	114.5	251524.3322	100256.4146	12908.68024	793915.9434	439474.7682	85162.44432	12908.68024	12908.68024
contacted	2.89408	0.4225961	82	234551.1566	96782.73968	1107.699828	812576.819	455483.6716	70431.80943	1107.699828	1107.699828
contacted	10.32075	0.8098319	35	108107.0181	38184.55567	1855.044805	792561.766	240943.8625	46267.25631	1855.044805	1855.044805
contacted	107.185704	0.784429	39	59157.94157	44986.00406	8568.327683	844174.4533	210906.5914	47560.7985	8568.327683	8568.327683
contacted	4.4341	0.7844289	50	81623.38015	12416.87071	10016.80462	806440.3872	242864.9438	33699.99947	10016.80462	10016.80462
contacted	3.9754	0.78446945	30	86281.9439	13193.73278	4645.555513	808509.0621	247671.9696	38476.93475	4645.555513	4645.555513
contacted	1.2232	0.867613325	32	87193.26543	11469.52771	1337.395123	812869.5547	251876.5248	42683.88999	1337.395123	1337.395123
contacted	2.5993	0.7844289	34	82679.62734	9704.267381	6763.067553	810229.4776	246794.364	37689.66799	6763.067553	6763.067553
contacted	8.486172	0.7844289	48	68291.18805	52260.26485	1488.303479	841922.5916	206025.4103	41202.16762	1488.303479	1488.303479
contacted	11.773608	0.7844289	43.5	63342.56246	48140.68581	6359.356542	842877.0057	208338.4005	44503.75803	6359.356542	6359.356542
contacted	13.073292	0.78442885	43	55532.62425	44969.97489	18059.8857	852374.8699	221148.7453	50724.01655	18059.8857	18059.8857
contacted	2.752272	0.7844289	52	57137.82916	47273.24849	21067.71502	855406.7192	224099.7607	49696.3695	21067.71502	21067.71502
contacted	76.604904	0.78442895	39	59427.78173	45039.49146	7975.65408	843646.3462	210259.8574	47470.64967	7975.65408	7975.65408
contacted	1.45255	0.7844289	67	47262.76561	31234.20697	23113.45005	835854.6165	245822.877	57044.22678	23113.45005	23113.45005
contacted	8.8682	0.7844289	47	47383.42022	28868.83343	19154.3323	831994.184	243172.8266	53053.75577	19154.3323	19154.3323
contacted	1.2232	0.7844289	62	50232.45918	31700.24502	27226.47403	840156.3324	250357.8289	61003.3587	27226.47403	27226.47403
contacted	15.51935	0.7844288	32	82060.75683	23748.25447	18914.44188	794483.9949	232213.4849	23353.6045	18914.44188	18914.44188
contacted	1.462734	1.001153825	42.5	108866.4226	15953.18115	993.35473	268388.257	27559.10917	52733.02773	993.35473	993.35473
contacted	15.801024	1.00379305	54	111972.9104	20712.81455	1652.64896	263630.0067	27389.68381	49367.15586	1652.64896	1652.64896
contacted	1.616706	1.004574	39	107978.7202	15034.47543	1059.089496	269311.1866	27972.1617	53140.35466	1059.089496	1059.089496
contacted	3.8352	1.00222815	44	108373.6036	29205.63234	70.7619363	255082.9787	25688.70722	46023.49461	70.7619363	70.7619363
contacted	34.874658	1.005713	48	108592.0372	15469.78753	2710.622471	268968.0264	29395.88313	51592.99639	2710.622471	2710.622471
contacted	NA	1.005713	50	81238.33948	16873.77661	6653.06173	172058.1638	67673.79342	101157.0218	6653.06173	6653.06173
contacted	10.276862	1.005713	58	93828.27283	2564.107681	4271.638612	175822.6346	70081.44249	87272.69797	4271.638612	4271.638612
contacted	21.226233	0.17613955	105	135041.5431	63475.01222	151027.6968	87751.8921	101019.5256	134600.9142	87751.8921	87751.8921
contacted	13.691048	0.1689146	104	226078.9862	42196.04297	223086.5313	166792.2128	95499.7287	111883.9538	95499.7287	95499.7287
contacted	13.614132	0.1689146	100.5	226905.8815	42873.87639	223060.5454	167717.5197	96382.16227	112552.7946	96382.16227	96382.16227
contacted	NA	0.1689146	112	229540.7779	43753.25699	207891.0007	176255.0739	111515.7045	130452.3022	111515.7045	111515.7045
contacted	12.413898	0.1689146	100	241671.7229	56131.60863	210046.0412	179225.6041	122373.7285	138340.0386	122373.7285	122373.7285
contacted	19.305916	0.1689146	82	233372.5008	51669.1609	234033.4957	171010.4119	93862.57727	106125.9796	93862.57727	93862.57727
contacted	NA	0.1689146	123	242915.0825	57019.53793	219400.5768	185653.0979	116442.665	129936.471	116442.665	116442.665
contacted	1.072806	0.1689146	106	246788.7691	60910.82322	216607.5956	179140.0814	122856.3784	136369.1952	122856.3784	122856.3784
contacted	0.999648	0.1689146	105	252084.0443	67833.9645	206149.7115	165114.2467	136488.32	151597.2145	136488.32	136488.32
contacted	22.01472	2.280404	63	33853.99416	857.7178689	4770.005574	342623.2593	232.1774596	65412.07523	232.1774596	232.1774596
contacted	3.36336	2.2732505	52	30863.40998	1152.050843	10620.39064	341212.2167	2082.276648	59863.61301	2082.276648	2082.276648
contacted	13.30056	2.280404	63	34436.35452	1434.302923	4265.39366	343156.1872	358.4049378	65528.29733	358.4049378	358.4049378
contacted	7.56756	2.280404	79	40039.52904	4383.275133	1657.33459	339334.8958	14560.76203	82658.56277	1657.33459	1657.33459
contacted	5.12148	2.294138	85.25	46030.61582	14099.29317	3958.982918	337790.3636	24125.79103	92338.24321	3958.982918	3958.982918
contacted	6.213753	2.280404	61	48552.32428	17472.57244	6876.961055	337543.1056	27446.11411	95719.44029	6876.961055	6876.961055
contacted	NA	2.255226	57	50659.34383	15269.81452	218.9284048	343850.1812	23980.69053	92522.97239	218.9284048	218.9284048
contacted	23.92572	2.280404	71	77904.86774	33499.19067	9344.022166	351742.4606	47351.2367	121370.8718	9344.022166	9344.022166
contacted	4.35708	2.20665375	67	33794.90207	813.4764197	13887.35458	344775.69	1704.635755	55191.28929	1704.635755	1704.635755
contacted	12.27408	2.3014595	60	74871.2703	43471.92374	1796.753091	339991.8176	56429.69964	125011.8172	1796.753091	1796.753091
contacted	3.375372	2.2993245	66	79267.73658	45159.11296	2343.356267	342216.8831	59702.62821	128810.2002	2343.356267	2343.356267
contacted	5.285952	0.3243933	137	129103.3016	66724.67431	229807.3702	110892.0422	346610.6557	32998.74961	110892.0422	32998.74961
contacted	5.437535	0.2905595	184.5	85150.02112	78279.09752	176640.78	47291.22948	434484.0265	1812.958376	47291.22948	1812.958376
contacted	8.80992	0.2742897	101	206191.8125	129637.2814	134910.4309	101762.9709	283095.8055	219.6635724	101762.9709	219.6635724
contacted	NA	0.3243933	119	162643.4939	107740.2428	159197.7153	144307.5058	246593.769	26611.30787	144307.5058	26611.30787
contacted	22.304568	0.3243933	129	118757.2971	31613.6537	156976.4651	206622.7084	374492.9883	56315.90105	156976.4651	56315.90105
contacted	4.59888	0.3243933	117	126499.2024	35048.2824	152911.7555	211580.1559	365568.6489	49674.75907	152911.7555	49674.75907
contacted	NA	0.3243933	85.5	91918.64343	84293.70075	93888.14459	87131.50834	111883.868	52075.05701	87131.50834	52075.05701
contacted	7.35984	0.27151505	50	131272.4378	91257.96371	149909.3712	48623.6081	1011.366229	48743.88218	1011.366229	1011.366229
contacted	23.30616	0.3243933	46	92466.0809	85196.22001	142221.5443	7408.38585	656.4118606	58347.78849	656.4118606	656.4118606
contacted	15.48633	0.3243933	50.5	87022.08948	79751.36641	144268.9461	5025.260503	2777.380436	62092.45017	2777.380436	2777.380436
contacted	NA	0.3243933	90	40605.18511	33451.83039	144939.7883	40830.75775	108718.0609	47576.05274	40830.75775	40830.75775
contacted	23.601732	0.1833645	102	133309.3833	64849.84728	151173.3396	86587.71723	100785.3639	132864.5683	86587.71723	86587.71723
contacted	21.767228	0.2167271	81.5	75035.77629	65344.38192	168562.3802	63865.15313	89552.1701	75128.24711	63865.15313	63865.15313
contacted	11.717505	0.159869275	101	215964.5553	36072.34842	41326.39776	37469.39384	267346.9627	76246.89338	37469.39384	37469.39384
contacted	4.459968	0.2034249	82	121860.2926	107481.7765	109877.0428	5438.347549	151831.3561	73062.01927	5438.347549	5438.347549
contacted	22.32552	0.8220717	98.5	114149.479	23625.05345	49645.90953	402973.2629	2944.537447	111328.2584	2944.537447	2944.537447
contacted	21.63504	0.8220716	90	128445.2773	5160.366921	52322.42492	430592.8252	4299.394468	139865.7449	4299.394468	4299.394468
contacted	35.623836	0.82207165	107	126336.1359	6752.650765	53863.58245	432665.3039	5558.910223	139478.6584	5558.910223	5558.910223
contacted	24.156936	0.8220717	86	103675.2676	7336.437846	66435.52485	419250.7397	8574.815062	119636.332	8574.815062	8574.815062
contacted	10.70244	0.8220717	82.5	114901.9848	10034.12563	60260.7936	428906.248	11778.15859	130901.9717	11778.15859	11778.15859
contacted	19.187946	0.8220717	87.25	105161.356	6020.433179	64971.67863	419986.3269	7961.185649	121122.5337	7961.185649	7961.185649
contacted	6.268572	0.8220717	90	116466.2107	11565.64325	59823.67271	430503.1572	11075.62555	132472.2834	11075.62555	11075.62555
contacted	3.59268	1.630068	71	137879.7797	18415.79446	32168.05501	416430.6484	11432.40094	153750.365	11432.40094	11432.40094
contacted	3.66912	1.630068	71	137742.9475	18802.26173	32086.21977	416502.2324	11615.4588	153602.8514	11615.4588	11615.4588
contacted	5.29368	0.82207165	86	129732.2026	8807.589014	49472.29761	415017.8831	120.5338018	121767.1082	120.5338018	120.5338018
contacted	9.51328	0.8220717	103	116463.649	21173.53698	48876.61833	404509.0934	2385.772607	113195.7022	2385.772607	2385.772607
contacted	9.479304	0.82207165	85	136946.0568	3494.387232	53700.15041	422180.1601	5542.894824	124636.0693	5542.894824	5542.894824
contacted	19.952406	0.8220717	75	138400.648	7549.670332	59613.35724	426312.0435	10901.17051	120941.2761	10901.17051	10901.17051
contacted	12.81224	1.42185965	75	119772.9896	5038.745259	43124.13498	418591.0571	2300.556269	135445.323	2300.556269	2300.556269
contacted	5.67728	1.42185965	75	118684.187	3862.30262	44457.25244	418413.7379	1059.775718	134379.6836	1059.775718	1059.775718
contacted	24.08049	5.0042815	56	78209.19217	1150.8661	84184.44182	397049.8739	892.0918907	94023.54259	892.0918907	892.0918907
contacted	18.958608	3.482264	67	91864.28899	1549.140798	69737.41009	402586.5731	2570.843404	107585.3816	2570.843404	2570.843404
contacted	15.977214	3.482264	61	100995.9519	1148.383648	61835.06113	409234.4306	2081.150983	116765.2332	2081.150983	2081.150983
contacted	9.479304	4.24327275	64	79888.58631	660.290607	83592.1575	399574.2544	1155.812358	95743.18941	1155.812358	1155.812358
contacted	2.522718	1.668056	92	94112.55129	12274.11854	77576.80254	416004.2153	5566.04329	110069.1638	5566.04329	5566.04329
contacted	12.61359	3.482264	59	89050.67157	2213.591934	73436.37746	402692.862	4929.504922	104840.7995	4929.504922	4929.504922
contacted	13.301604	3.042479	81.5	103274.6341	3982.857302	56059.87157	403328.3331	3148.873375	118654.621	3148.873375	3148.873375
contacted	31.266414	5.398862	67	75178.62714	3354.373025	84338.7657	392877.6491	2855.277425	90903.78078	2855.277425	2855.277425
contacted	9.43656	2.673521	67	113371.3	4727.797044	46377.07518	409740.3072	5700.663701	128784.6859	5700.663701	5700.663701
contacted	34.553592	3.482264	61	86148.82856	3563.365098	75541.28569	399841.0955	2128.615626	101895.2276	2128.615626	2128.615626
contacted	10.2443	8.636932	68	8106.532109	957.0027843	150856.4373	343453.8503	24.12136731	12647.79303	24.12136731	24.12136731
contacted	29.89195	8.223474	59	51079.67493	1224.61086	120979.7002	389015.1774	2043.958373	65183.98043	2043.958373	2043.958373
contacted	4.05185	8.552787	63.5	48966.49442	13371.81272	143934.8208	389909.4025	6122.730532	57886.676	6122.730532	6122.730532
contacted	34.0967	8.3383225	58.5	49260.02093	7481.082272	131029.3279	389640.9037	252.1088185	61453.33461	252.1088185	252.1088185
contacted	5.504112	7.2000035	65	64614.03025	12424.34323	110337.0748	400387.3013	3678.050243	79164.0895	3678.050243	3678.050243
contacted	4.05185	8.636932	76	6974.414391	1486.875404	150015.076	342783.3997	274.2115304	12752.75364	274.2115304	274.2115304
contacted	3.2109	11.71237	91.5	17202.40486	5903.498224	141732.3554	358266.3358	10338.79271	28825.27223	10338.79271	10338.79271
contacted	2.98155	11.71237	85.75	19138.11587	7802.587848	141526.5085	360204.5492	9580.172505	30523.97232	9580.172505	9580.172505
contacted	14.8313	11.71237	75.5	22964.13353	11395.89905	142790.3192	363901.7568	6854.828055	33209.10895	6854.828055	6854.828055
contacted	57.71975	11.71237	68	30084.30069	18795.73843	139885.611	371184.4565	3447.691383	40897.15545	3447.691383	3447.691383
contacted	39.21885	11.71237	76.75	37533.78084	15997.51894	136330.5409	378523.3976	3020.084743	48988.79339	3020.084743	3020.084743
contacted	1.2232	11.71237	79.5	41563.89022	10863.10365	132600.4034	382155.5449	3835.504542	53786.66515	3835.504542	3835.504542
contacted	16.3603	11.71237	82	39559.86049	13325.81775	134363.1053	380371.049	3131.844771	51444.53744	3131.844771	3131.844771
contacted	3.5167	11.71237	79	42002.2474	16634.32542	139295.7702	383103.8667	1905.255879	52385.79624	1905.255879	1905.255879
contacted	0.9174	11.603715	80.5	46758.76026	12899.57731	140185.9633	387860.2268	2311.418191	56796.19878	2311.418191	2311.418191
contacted	2.36995	8.576912	63	46123.55736	17793.36813	147057.2646	386722.5217	6293.875256	54194.79329	6293.875256	6293.875256
contacted	56.8788	9.5273805	80	37370.96589	24515.78554	149304.1315	377285.0877	1889.346104	44435.82943	1889.346104	1889.346104
contacted	38.6837	9.699777	73.5	56167.61047	2753.946929	132777.2421	397033.1626	1644.584132	67233.678	1644.584132	1644.584132
contacted	5.0457	6.686723	73	57531.11385	4811.998526	128858.2565	397978.4142	992.1470164	69322.76706	992.1470164	992.1470164
contacted	71.0985	7.317897	71	53901.48663	7151.735696	129543.1014	394280.9441	2571.700561	65915.08789	2571.700561	2571.700561
contacted	33.3322	10.02534625	64	47382.86612	7366.96894	130877.9483	387735.7294	1109.489536	59695.08896	1109.489536	1109.489536
contacted	11.3146	8.38677575	65.25	46745.9086	2749.934785	125359.3334	385877.5354	6096.361853	60289.95336	6096.361853	6096.361853
contacted	39.67755	11.71237	73	47050.3596	2175.328884	123485.3047	385640.8249	4236.767129	60952.79465	4236.767129	4236.767129
contacted	33.25575	8.427114	68.5	47291.05126	2021.167075	123203.4693	385802.3145	3942.970438	61231.96885	3942.970438	3942.970438
contacted	13.37875	9.967922	63	49715.08653	1119.544988	121638.2204	387816.2216	2469.524285	63787.73981	2469.524285	2469.524285
contacted	4.587	11.71237	83.5	42089.04362	7457.263156	123306.3192	380357.1145	5293.57153	56434.34226	5293.57153	5293.57153
contacted	16.74255	11.71237	89.5	41130.03185	9319.45986	121468.0537	378594.0215	4498.734651	55949.33574	4498.734651	4498.734651
contacted	9.09755	11.71237	93	41828.71008	9351.64024	119636.3859	378548.1838	3040.045507	56940.96444	3040.045507	3040.045507
contacted	12.384252	11.71237	109	34296.78025	22322.91972	115695.494	366367.4629	10635.09743	50025.84736	10635.09743	10635.09743
contacted	13.6081	7.371643	71	56291.90712	3704.966192	117557.9943	393529.1551	726.629395	70534.42266	726.629395	726.629395
contacted	6.727248	8.059395	67	60224.54409	7557.310623	114902.0741	397115.0013	925.5892848	74478.59158	925.5892848	925.5892848
contacted	3.05784	8.53840575	70.75	72262.58614	12682.95454	96025.22842	401350.2668	5823.863019	88160.73883	5823.863019	5823.863019
contacted	7.26237	7.20558875	66.5	73781.30429	8938.446961	92664.95278	400212.3427	3390.518997	89689.56538	3390.518997	3390.518997
contacted	7.415262	7.20558875	66	73887.27796	8780.32042	92508.17792	400210.7295	3332.331663	89795.52293	3332.331663	3332.331663
contacted	0.917352	9.525537	62.5	75522.85709	5260.084348	89327.39468	399205.0704	1011.345416	91416.02478	1011.345416	1011.345416
contacted	11.696238	6.526299	61	77127.75161	1725.16709	85925.26621	397516.8041	1951.352904	92971.05822	1951.352904	1951.352904
contacted	13.148712	6.9208795	74	75179.13508	1938.022431	86561.90071	395279.1372	343.943652	90992.78683	343.943652	343.943652
contacted	10.243764	11.06782425	80.5	71195.03836	7268.694631	92092.97648	395304.3699	1596.195898	87063.62577	1596.195898	1596.195898
contacted	10.778886	11.71237	75	68601.47224	9476.264161	93882.0654	393529.6483	2185.910465	84464.03091	2185.910465	2185.910465
contacted	0.840906	0.274636525	117	294279.2056	93556.49636	97165.6638	712660.2581	387303.7774	2561.505475	97165.6638	2561.505475
contacted	5.198328	0.29646325	96	300500.0094	97115.52388	100213.0309	715967.1984	384355.5567	1543.319313	100213.0309	1543.319313
contacted	6.11568	0.26276835	122	307638.398	97188.49299	99249.99535	715117.9809	386185.1552	1460.366045	99249.99535	1460.366045
contacted	7.109478	0.2707464	99.25	311928.5771	99150.83628	100523.8774	712559.3014	385597.024	1461.882306	100523.8774	1461.882306
contacted	2.904948	0.2416316	97	315889.5669	94787.8572	93232.45509	715836.4101	394009.9718	2211.263556	93232.45509	2211.263556
contacted	18.117702	0.264075775	115	335029.9691	101712.2577	86433.47078	711841.629	401404.6511	10179.9367	86433.47078	10179.9367
contacted	0.609376	0.2295748	62.5	325533.7064	136361.1962	119625.4531	674140.5384	332811.9536	967.0519362	119625.4531	967.0519362
contacted	13.837812	0.2295748	45.5	161182.8907	14103.70316	2977.457441	680563.9203	130065.1881	120724.1366	2977.457441	2977.457441
contacted	2.599368	0.2295748	53	158541.8029	16278.22585	57.72913887	678803.1783	128032.7653	119736.7357	57.72913887	57.72913887
contacted	106.1126	0.2295748	65	251487.2378	59848.11636	30586.05001	644846.8189	215175.4859	4317.162468	30586.05001	4317.162468
contacted	1.8348	0.2295748	41	249897.9354	56366.77809	17849.94192	639416.8789	202152.9345	8568.201963	17849.94192	8568.201963
contacted	10.5501	0.2295748	49.5	252184.2539	64349.38766	48285.97742	655109.8518	233628.8642	857.7602164	48285.97742	857.7602164
contacted	9.74344	2.707167	66	16726.9124	10083.07973	41029.45714	391415.6117	1270.213209	28360.66363	1270.213209	1270.213209
contacted	3.52912	2.707167	62	15877.41479	9153.779747	40542.12734	391042.149	1474.571226	27267.98289	1474.571226	1474.571226
contacted	0.92064	2.707167	71	15301.14384	8571.378378	40036.96802	390565.2949	1161.314205	26962.31023	1161.314205	1161.314205
contacted	NA	2.707167	72	14902.51008	8123.551218	39891.05701	390477.8203	1380.55031	26218.22088	1380.55031	1380.55031
contacted	11.200098	2.400047	52	17255.14658	709.3901456	55031.27018	296732.8764	1330.156366	50188.61395	1330.156366	1330.156366
contacted	1.380834	2.400047	47	35920.76778	8991.14575	72734.60182	284073.9551	2175.055325	37770.77139	2175.055325	2175.055325
contacted	1.917825	2.400047	48.5	42116.22714	15140.20223	79140.07285	278308.9768	1958.646436	37301.36144	1958.646436	1958.646436
contacted	1.917825	2.400047	48.5	42392.17689	15424.85312	79465.60846	277885.2356	1633.524569	37548.87191	1633.524569	1633.524569
contacted	3.06852	2.400047	52	3096.417727	189.3503265	40561.51038	309527.5114	534.5242698	56888.36164	534.5242698	534.5242698
contacted	4.526067	2.400047	46	23504.65433	1068.248812	61111.99382	291789.7882	789.2632917	46372.89829	789.2632917	789.2632917
contacted	2.684955	2.400047	60	43527.36268	19898.96737	81737.14996	270289.2343	9343.659687	50539.13463	9343.659687	9343.659687
contacted	18.564546	2.400047	47	25781.73739	1437.684815	63188.17353	290493.3623	1124.159025	44394.33366	1124.159025	1124.159025
contacted	17.260425	2.400047	46	26609.07307	932.3232961	63954.41771	289989.4586	1034.165187	43753.89913	1034.165187	1034.165187
contacted	17.411808	2.400047	60.5	61987.83863	38782.55219	72364.70221	251230.3143	12578.88779	55839.58253	12578.88779	12578.88779
contacted	NA	2.400047	61	37621.93511	12467.2391	72656.83747	288303.2972	9380.944745	30801.30075	9380.944745	9380.944745
contacted	2.071251	2.400047	57	46161.20048	20032.21144	81571.48279	281154.1819	8257.060032	28647.36043	8257.060032	8257.060032
contacted	9.052134	2.360796	52	12419.10908	4049.205796	25861.02333	322897.1942	973.7054146	61103.63766	973.7054146	973.7054146
contacted	0.843843	2.400047	64	38200.54245	13497.72378	72713.08009	289378.8665	11147.09608	29143.53064	11147.09608	11147.09608
contacted	21.323712	2.476966	51	88198.64636	30832.24234	55326.72748	233894.6896	22639.47678	46604.39005	22639.47678	22639.47678
contacted	0.611456	2.400047	60	60287.52311	34319.59928	78500.17839	257692.0972	12.84855345	43186.89559	12.84855345	12.84855345
contacted	27.770106	0.9963253	35	65617.77714	325.8125862	34114.36707	319465.3646	12698.1101	75492.03371	12698.1101	12698.1101
contacted	3.145233	0.9963253	41	72021.53322	2647.831372	26945.9585	307744.9439	1243.819256	85869.83561	1243.819256	1243.819256
contacted	4.914944	0.1778958	115.5	107919.3168	14856.26468	9786.370043	249768.8063	488927.3792	110960.4625	9786.370043	9786.370043
contacted	10.74724	0.1778958	781	147710.1804	62992.54462	94748.16785	145571.9777	398114.1893	37333.45691	94748.16785	37333.45691
contacted	5.527152	0.1778958	114.5	126023.3766	11592.60724	36327.80863	277443.9423	524331.2463	112088.7696	36327.80863	36327.80863
contacted	0.76766	0.1778958	99	128811.033	8159.936514	37654.74807	273314.6733	521796.6541	116472.1824	37654.74807	37654.74807
contacted	4.450572	0.1778958	212	170329.7336	41652.84751	63006.90239	292365.7969	484982.1633	147999.8338	63006.90239	63006.90239
contacted	NA	0.1778958	189	164046.8874	35847.60704	66928.47881	299524.5704	489906.8715	138117.0802	66928.47881	66928.47881
contacted	NA	0.2794708	107	129435.036	31412.70425	54604.68423	320765.3034	519899.388	95078.38215	54604.68423	54604.68423
contacted	NA	0.43835025	95	121582.2835	24806.517	47638.52496	321037.8668	527696.3965	86709.74723	47638.52496	47638.52496
contacted	NA	0.1778958	100	89548.50484	6750.159558	13584.21771	303027.3293	525439.7916	66377.69601	13584.21771	13584.21771
contacted	NA	0.283850975	92	91656.001	8441.729312	17492.21882	310027.482	531602.8642	63514.15296	17492.21882	17492.21882
contacted	NA	3.9641349	86	73857.17795	34610.56599	2610.989015	323861.9355	528687.3823	36990.71897	2610.989015	2610.989015
contacted	NA	14.2040854	81	76699.18839	27287.19183	3126.265132	318230.1937	527350.2086	44259.54738	3126.265132	3126.265132
contacted	3.07064	0.1778958	113.5	100617.6622	12504.6588	21047.72777	289477.9756	522027.6762	84051.2648	21047.72777	21047.72777
contacted	3.300938	0.1778958	103	104905.9679	17726.40961	17572.69561	278639.2567	515814.1561	93764.57934	17572.69561	17572.69561
contacted	NA	0.1778958	101	98173.88091	9030.613527	19953.92665	292382.95	522805.6041	80306.16556	19953.92665	19953.92665
contacted	0.614128	0.1778958	95	97673.2683	17094.86262	15420.23415	284193.6384	515975.8216	84889.26211	15420.23415	15420.23415
contacted	3.380256	0.6972504	893	210632.5836	179788.4545	8173.883471	54177.71586	343476.8419	83396.09779	8173.883471	8173.883471
contacted	NA	0.6972504	98	62490.87131	4486.892222	43464.94946	250635.7783	452524.5525	78892.87102	43464.94946	43464.94946
contacted	6.14368	0.6972504	129	68312.84021	1395.756553	17105.54748	274323.5217	487767.2901	69885.95795	17105.54748	17105.54748
contacted	7.6824	0.6972504	96	75616.71937	6405.498861	50673.1927	232706.2641	435829.0513	95771.17063	50673.1927	50673.1927
contacted	11.980176	0.6972504	93	91385.2079	24132.69099	10237.12284	245246.8429	473954.0031	99024.0299	10237.12284	10237.12284
contacted	3.379024	0.6972504	120	86535.36058	21115.2603	9762.211592	251351.9854	477094.3023	93093.53787	9762.211592	9762.211592
contacted	2.611064	0.6972504	107	81777.352	9875.306197	7903.816585	269713.3641	492817.0465	82344.84461	7903.816585	7903.816585
contacted	1.996696	0.58061165	97	84473.14815	14381.62524	1377.808148	274912.9402	499527.5431	81756.98995	1377.808148	1377.808148
contacted	1.53592	35.10117	79	38547.58412	10816.28556	1673.556712	328961.0427	504486.1485	9877.876751	1673.556712	1673.556712
contacted	NA	35.10117	84	47688.6446	19742.66684	3210.935846	328439.6682	511997.536	15946.84099	3210.935846	3210.935846
contacted	NA	35.10117	86	57127.5543	29736.53753	1808.49885	329553.9801	519637.5713	17707.04702	1808.49885	1808.49885
contacted	NA	35.10117	82	68196.15525	40014.71888	16502.94702	345132.5269	533269.7089	10526.77736	16502.94702	10526.77736
contacted	NA	35.10117	81	61155.9038	47821.60815	26397.17393	355510.2906	541743.697	6496.121721	26397.17393	6496.121721
contacted	NA	35.10117	76	48718.04389	21241.77534	644.6064746	326380.8672	512074.0187	18190.97645	644.6064746	644.6064746
contacted	3.148636	35.10117	100	46394.7949	20416.26526	6987.151375	318796.1693	507069.4803	25852.13618	6987.151375	6987.151375
contacted	0.921552	35.10117	125.5	46087.79413	22200.32128	13159.52187	312827.8323	503651.4611	30865.79326	13159.52187	13159.52187
contacted	14.673384	1.142317	123.5	58980.50763	4704.742674	43233.43938	363761.8978	500226.7203	17599.21178	43233.43938	17599.21178
contacted	2.389728	1.142317	97	55038.44606	17326.02402	43926.68028	369982.5584	513483.6423	15718.07549	43926.68028	15718.07549
contacted	11.754072	1.1315025	114	58907.81754	25943.62346	55086.1936	353094.1676	464592.1587	27236.23307	55086.1936	27236.23307
contacted	15.518448	1.142317	125.5	54608.28468	5529.87388	44540.7931	357402.1176	484909.1017	21759.08561	44540.7931	21759.08561
contacted	11.216304	1.113293	96	19301.41646	4472.748783	15317.37792	312616.9158	458241.2512	42174.32449	15317.37792	15317.37792
contacted	12.829608	1.113293	96	17186.79994	5234.917269	15371.66933	318752.3091	468239.7466	32822.63977	15371.66933	15371.66933
contacted	9.756648	1.113293	95	31940.375	1337.302763	30065.98171	328820.7403	464455.7193	43211.88979	30065.98171	30065.98171
contacted	1.074724	0.8749962	119.5	57286.87609	83886.75687	71402.58198	397780.544	558952.6693	30919.70715	71402.58198	30919.70715
contacted	1.074724	0.8749961	122	66193.81084	80098.23418	66770.22159	390424.2253	552412.5646	38724.88697	66770.22159	38724.88697
contacted	NA	0.8749961	109	63052.49206	73644.83491	84679.52496	409625.9223	551012.3677	39082.95611	84679.52496	39082.95611
contacted	0.690606	0.85570085	115	112135.9852	51911.93533	80736.22849	381798.936	509812.9513	50522.13453	80736.22849	50522.13453
contacted	NA	0.8749961	81	44330.24717	74023.29637	51833.47076	381563.9002	567750.754	11561.30746	51833.47076	11561.30746
contacted	NA	0.8749961	80	37921.44985	76379.33201	56791.9229	386521.8832	569351.4074	6532.721681	56791.9229	6532.721681
contacted	NA	0.8749961	80	40660.75635	79457.64623	57956.98751	387682.3156	572885.1313	10284.34523	57956.98751	10284.34523
contacted	NA	0.8749961	82.5	51274.59558	64390.41964	41192.08916	370947.7722	558375.3655	11435.2938	41192.08916	11435.2938
contacted	NA	0.874929675	101	93355.76673	66907.6589	62652.22196	372283.5052	533258.0299	62521.34152	62652.22196	62521.34152
contacted	5.143322	0.8749962	425	89707.59502	52803.96819	87724.21198	401129.4626	525689.2231	46594.57818	87724.21198	46594.57818
contacted	NA	0.87499615	365.5	96820.01469	49375.0544	87642.12	396666.2235	519717.4123	44614.22633	87642.12	44614.22633
contacted	0.844074	0.831859825	281	96603.89815	45536.79867	93582.70589	403717.9042	518389.7019	39658.68229	93582.70589	39658.68229
contacted	NA	0.8749962	311.5	84332.63488	52231.55113	96723.09135	414458.5406	529482.3015	39276.19264	96723.09135	39276.19264
contacted	14.349258	0.8613911	445	177374.7415	7430.600059	41971.8449	330577.6172	472605.6073	112000.9325	41971.8449	41971.8449
contacted	1.227744	0.8613911	116	135905.3347	47819.9925	68070.20117	349696.539	503664.9642	80470.25075	68070.20117	68070.20117
contacted	NA	0.8613911	119	141437.8885	42122.81885	61916.71971	350680.4692	497586.3004	80076.01006	61916.71971	61916.71971
contacted	NA	0.8619889	112.5	118680.4108	59091.24374	75851.56606	371983.1236	508010.5426	58869.48852	75851.56606	58869.48852
contacted	NA	0.8613911	768.5	179683.1742	32559.89262	14757.02646	391152.3074	443273.9312	66972.95463	14757.02646	14757.02646
contacted	5.064444	0.8613912	1064	177231.2906	14991.04557	19829.97669	367025.1981	455379.6931	82150.374	19829.97669	19829.97669
contacted	91.236726	0.8613911	667	183154.3798	1332.859954	35916.84112	335055.1072	466559.6427	110638.4095	35916.84112	35916.84112
contacted	67.756122	0.8613911	594	189343.0846	2027.289977	35096.67197	332556.8306	461162.6336	117490.9231	35096.67197	35096.67197
contacted	0.537138	0.8613911	141	152584.7991	31242.25886	49987.81906	352456.7992	485801.2913	81116.69556	49987.81906	49987.81906
contacted	NA	0.8613911	140	151963.9939	31734.99639	54233.95431	346158.9504	490319.1448	86509.44121	54233.95431	54233.95431
contacted	NA	0.8613911	259	136734.3991	51344.17676	57970.07708	370689.7973	491235.9879	60254.03363	57970.07708	57970.07708
contacted	0.690606	0.8613911	228	165812.3213	19601.51397	53885.15203	322460.2488	484686.4194	114943.1583	53885.15203	53885.15203
contacted	NA	0.8613911	186	157362.3084	26424.31949	56551.98043	332115.8064	491766.5907	101346.5504	56551.98043	56551.98043
contacted	0.537138	0.8613911	222	161430.4838	22292.36589	55431.8327	325460.7806	488381.8261	109946.8806	55431.8327	55431.8327
contacted	NA	0.8613911	123.5	128804.2536	41552.94171	58944.89724	339756.5956	518030.8522	87375.99837	58944.89724	58944.89724
contacted	NA	0.86580195	87	90181.63149	52007.96229	43238.20097	356541.1875	547829.0117	51820.25705	43238.20097	43238.20097
contacted	NA	0.76053935	71	82153.8055	31673.93469	10338.01884	327464.8319	536167.9046	41992.32971	10338.01884	10338.01884
contacted	3.529764	0.6876903	683	158915.9308	32961.59459	42599.88114	407013.7445	457474.9886	39031.89571	42599.88114	39031.89571
contacted	NA	0.6876903	201	123193.6722	42245.82281	69597.86423	387655.2964	496870.4336	42507.59657	69597.86423	42507.59657
contacted	1.381212	0.6876903	755	146837.6748	7683.282075	67304.72863	426221.0315	466638.7045	14493.27201	67304.72863	14493.27201
contacted	NA	0.6876903	608	125090.937	11658.49538	86497.60593	427663.6511	488542.1626	4775.001714	86497.60593	4775.001714
contacted	NA	0.6876903	670	116762.4647	18938.04316	97256.19182	432104.0791	497426.9118	8991.687433	97256.19182	8991.687433
contacted	0.613872	0.712590425	142	123450.4156	49675.25778	69442.2493	380078.2377	499599.4659	50095.22442	69442.2493	50095.22442
contacted	NA	0.6876903	294.5	129154.6657	41072.636	63661.35705	387768.0452	491136.1058	42493.79683	63661.35705	42493.79683
contacted	NA	0.6876903	371	118277.1128	27370.13823	79365.08826	406498.7254	496652.045	24928.85873	79365.08826	24928.85873
contacted	NA	0.6876903	502	130351.4542	14066.50417	73216.65171	415550.3117	483636.2585	14889.71415	73216.65171	14889.71415
contacted	3.06936	0.6876903	541	124731.9826	15812.10064	79492.35498	417505.1847	489028.9097	12933.58037	79492.35498	12933.58037
contacted	NA	0.6876903	629	141546.5824	19283.27195	60317.32659	410903.7908	473316.8994	24404.7299	60317.32659	24404.7299
contacted	1.688148	0.6876903	826.25	162513.7397	42596.23909	34253.70255	398431.4928	456395.7083	48324.36713	34253.70255	34253.70255
contacted	1.15101	0.6876903	744	149297.421	26746.82034	51169.02482	407244.5321	466551.5488	32047.29847	51169.02482	32047.29847
contacted	7.87332	0.6876903	704	166452.3337	36127.26414	38868.74752	410251.3454	449648.9199	43057.41381	38868.74752	38868.74752
contacted	2.4544	0.6876903	677	172808.2259	45105.45006	29959.14826	405141.1934	444962.0574	52003.88603	29959.14826	29959.14826
contacted	1.4573	0.6876903	778	188042.3552	46974.11297	35830.8912	430532.027	425804.8807	49739.29789	35830.8912	35830.8912
contacted	NA	0.65009275	1200	205426.5465	48711.51798	13116.83202	432744.6857	397848.3539	60239.76823	13116.83202	13116.83202
contacted	2.2243	0.6876903	843.5	190829.0717	48207.65588	39946.43466	437227.306	422534.0321	43432.59556	39946.43466	39946.43466
contacted	NA	0.6876903	1219	192198.2648	49965.58774	62291.08144	462060.3617	422366.9215	17187.32567	62291.08144	17187.32567
contacted	NA	0.6876903	882	201948.0077	58668.84161	36808.94941	444652.0759	411207.2623	39494.43759	36808.94941	36808.94941
contacted	0.687645	0.6022255	1152	209288.2324	43718.72627	53962.59363	466723.0356	404845.95	19025.91308	53962.59363	19025.91308
contacted	0.8437	0.6876903	1176	190224.2713	49085.91029	66870.03979	464870.9841	424998.2745	14246.24049	66870.03979	14246.24049
contacted	NA	0.6876903	1241	191774.8826	49112.38567	60355.63565	459896.3064	422486.0661	19414.90449	60355.63565	19414.90449
contacted	6.42096	0.6876903	607	148677.8735	4900.178216	71558.03655	433348.5	464790.986	12696.63521	71558.03655	12696.63521
contacted	NA	0.5193963	580.5	150080.1217	13335.80523	88048.82217	452076.6731	465689.128	2487.808701	88048.82217	2487.808701
contacted	NA	0.471346325	534	140654.1513	3723.986975	86582.27933	442628.1488	473940.5026	1774.572999	86582.27933	1774.572999
contacted	NA	0.6876903	503.5	129777.687	8598.250689	80264.50645	424820.1391	483748.6426	5308.967617	80264.50645	5308.967617
contacted	0.690606	0.5796699	559	132414.1639	5113.324038	80757.13351	428261.5256	481132.8168	2665.095	80757.13351	2665.095
contacted	NA	0.9831791	500	117041.0199	51310.32436	46695.66779	519767.9469	1103689.028	45800.90755	46695.66779	45800.90755
contacted	NA	0.1861637	468	12685.11678	4362.546036	113769.4424	607081.681	993948.9087	20820.36677	113769.4424	20820.36677
contacted	NA	0.1861637	556	44946.35751	21930.70164	87497.99532	577822.0293	1033934.814	37274.61869	87497.99532	37274.61869
contacted	NA	0.1861637	382	58466.07657	31608.42367	76874.82049	566593.2845	1047032.182	50206.89203	76874.82049	50206.89203
contacted	NA	0.1861637	431	71219.46874	38401.98141	69147.97643	555033.1392	1059874.69	63071.7434	69147.97643	63071.7434
