# Supplementary material for: Machine learning with remote sensing data to locate uncontacted indigenous villages in Amazonia
Source: PeerJ Comput Sci. 2019 Jan 7;5:e170. doi: 10.7717/peerj-cs.170 (PMC7924550; doi:10.7717/peerj-cs.170)
Supplement: Supplemental Information 2 — R script to run modified random forest algorithm with threshold that varies iteratively. [file peerj-cs-05-170-s002.r]

d <- read.csv(file.choose())
d$target <- relevel(as.factor(d$target), "uncontacted")

#http://rstudio-pubs-static.s3.amazonaws.com/145252_b241fc4c9cc640a185e721694648ad31.html
library(caret); library(pROC); library(reshape2); library(ggplot2); library(randomForest)

thresh_code <- getModelInfo("rf", regex = FALSE)[[1]]
# rf model modified with following parameters
# thresh_code$type, thresh_code$parameters, thresh_code$grid, thresh_code$loop
# thresh_code$fit, thresh_code$predict, thresh_code$prob

thresh_code$type <- c("Classification") #...1
## Add the threshold as another tuning parameter
thresh_code$parameters <- data.frame(parameter = c("mtry", "threshold"),  #...2
                                     class = c("numeric", "numeric"),
                                     label = c("#Randomly Selected Predictors",
                                               "Probability Cutoff"))
## The default tuning grid code:
thresh_code$grid <- function(x, y, len = NULL, search = "grid") {  #...3
  p <- ncol(x)
  if(search == "grid") {
    grid <- expand.grid(mtry = floor(sqrt(p)),
                        threshold = seq(.01, .99, length = len))
  } else {
    grid <- expand.grid(mtry = sample(1:p, size = len),
                        threshold = runif(1, 0, size = len))
  }
  grid
}

## Here we fit a single random forest model (with a fixed mtry)
## and loop over the threshold values to get predictions from the same
## randomForest model.
thresh_code$loop = function(grid) {    #...4
  library(plyr)
  loop <- ddply(grid, c("mtry"),
                function(x) c(threshold = max(x$threshold)))
  submodels <- vector(mode = "list", length = nrow(loop))
  for(i in seq(along = loop$threshold)) {
    index <- which(grid$mtry == loop$mtry[i])
    cuts <- grid[index, "threshold"]
    submodels[[i]] <- data.frame(threshold = cuts[cuts != loop$threshold[i]])
  }
  list(loop = loop, submodels = submodels)
}

## Fit the model independent of the threshold parameter
thresh_code$fit = function(x, y, wts, param, lev, last, classProbs, ...) {  #...5
  if(length(levels(y)) != 2)
    stop("This works only for 2-class problems")
  randomForest(x, y, mtry = param$mtry, ...)
}

## Now get a probability prediction and use different thresholds to
## get the predicted class
thresh_code$predict = function(modelFit, newdata, submodels = NULL) {    #...6
  class1Prob <- predict(modelFit,
                        newdata,
                        type = "prob")[, modelFit$obsLevels[1]]
  ## Raise the threshold for class #1 and a higher level of
  ## evidence is needed to call it class 1 so it should 
  ## decrease sensitivity and increase specificity
  out <- ifelse(class1Prob >= modelFit$tuneValue$threshold,
                modelFit$obsLevels[1],
                modelFit$obsLevels[2])
  if(!is.null(submodels)) {
    tmp2 <- out
    out <- vector(mode = "list", length = length(submodels$threshold))
    out[[1]] <- tmp2
    for(i in seq(along = submodels$threshold)) {
      out[[i+1]] <- ifelse(class1Prob >= submodels$threshold[[i]],
                           modelFit$obsLevels[1],
                           modelFit$obsLevels[2])
    }
  }
  out
}                  
## The probabilities are always the same but we have to create
## mulitple versions of the probs to evaluate the data across
## thresholds
thresh_code$prob = function(modelFit, newdata, submodels = NULL) {   #...7
  out <- as.data.frame(predict(modelFit, newdata, type = "prob"))
  if(!is.null(submodels)) {
    probs <- out
    out <- vector(mode = "list", length = length(submodels$threshold)+1)
    out <- lapply(out, function(x) probs)
  }
  out
}

### for summaryFunction in trControl 
fourStats <- function (data, lev = levels(data$obs), model = NULL) {
  ## This code will get use the area under the ROC curve and the
  ## sensitivity and specificity values using the current candidate
  ## value of the probability threshold.
  out <- c(twoClassSummary(data, lev = levels(data$obs), model = NULL))
  
  ## The best possible model has sensitivity of 1 and specificity of 1. 
  ## How far are we from that value?
  coords <- matrix(c(1, 1, out["Spec"], out["Sens"]),
                   ncol = 2,
                   byrow = TRUE)
  colnames(coords) <- c("Spec", "Sens")
  rownames(coords) <- c("Best", "Current")
  c(out, Dist = dist(coords)[1])
}
################## Modeling with customized RF model ###################

set.seed(1)
d <- na.omit(d)
mod1 <- train(target ~ ., data = d,
              method = thresh_code,  # modified model -- in lieu of "rf"
              ## Minimize the distance to the perfect model
              metric = "Dist",
              maximize = FALSE,
              tuneLength = 99,
              ntree = 1000, 
              trControl = trainControl(method = "LOOCV",
                                       classProbs = TRUE,
                                       summaryFunction = fourStats))

mod1

#save(mod1,file="C:/users/walkerro/Desktop/uncontML/mod1")
metrics <- mod1$results[, c(2, 4:6)]
metrics <- melt(metrics, id.vars = "threshold",
                variable.name = "Resampled",
                value.name = "Data")

cutoff <- ggplot(metrics, aes(x = threshold, y = Data, color = Resampled)) +
  geom_line(size=2) +
  ylab("") + xlab("cutoff") + theme(legend.title=element_blank()) +
  theme(legend.position = "right") +scale_color_manual(name="",
                                                       labels=c("Sensitivity","Specificity","Distance"),
                                                       values=c("red","green","blue"))
cutoff
#ggexport(cutoff, height=4, width=5, res=400, filename = "c:/users/walkerro/desktop/cutoff.pdf")

varImp(mod1, scale = FALSE)
